# Supplementary material for: Trajectories of Lipid Profile and Risk of Carotid Atherosclerosis Progression: A Longitudinal Cohort Study
Source: Nutrients. 2022 Aug 8;14(15):3243. doi: 10.3390/nu14153243 (PMC9370402; doi:10.3390/nu14153243)
Supplement: Supplementary file 1 [file nutrients-14-03243-s001.zip]

Archive with 1 entries (1 files):
- nutrients-1837015-supplementary.pdf
